# Supplementary material for: Comparative Lipidomics of Different Yeast Species Associated to Drosophila suzukii
Source: Metabolites. 2020 Aug 28;10(9):352. doi: 10.3390/metabo10090352 (PMC7569767; doi:10.3390/metabo10090352)
Supplement: Supplementary file 1 [file metabolites-10-00352-s001.zip]

Archive with 4 entries (3 files):
- metabolites-874909-supplementary/
- metabolites-874909-supplementary/Table-S1.xlsx
- metabolites-874909-supplementary/Table_S2.xlsx
- metabolites-874909-supplementary/Table_S3.xlsx
