# Supplementary material for: Comparative Lipidomics of Different Yeast Species Associated to Drosophila suzukii
Source: Metabolites. 2020 Aug 28;10(9):352. doi: 10.3390/metabo10090352 (PMC7569767; doi:10.3390/metabo10090352)
Supplement: Supplementary file 1 [file metabolites-10-00352-s001.zip › metabolites-874909-supplementary/Table-S1.xlsx]

## Sheet: Foglio1
	Table S1: List of the compounds annotated in the yeasts included in the study (mean ± SD, n=6). Peak height values were normalized using class-based internal standards. The internal standards used for the normalization of the peak heights of each compound are reported. The level of identification of lipids for all compounds was two based on Sumner et al. (2007; doi:10.1007/s11306-007-0082-2).
	Compound	Fatty acyl/alkyl level	Retention time [min]	ESI mode	Annotation based on	Species	Δ ppm	Internal standard	C. sp. 3.3	H. u. 1.21	H. u. 2.2	H. u. 3.4	I. t. 2.1	M. p. 3.2	S. c. S288c	S. v. 1.33
	Cer(d34:0)		6.08	-	full scan MS	[M-H]-	-0.313823	Ceramide (d18:1/17:0)	2646.22 ± 2557.24	79.76 ± 57.74	79.7 ± 29.14	91.33 ± 49.98	65.88 ± 54.22	74.83 ± 25.23	104.54 ± 45.02	73.93 ± 27.9
	Cer(d34:1)		5.88	+	full scan MS	[M+H]+	0.61	Ceramide (d18:1/17:0)	1133.78 ± 311.57	58.31 ± 21.75	46.32 ± 18.25	46.66 ± 11.02	23.56 ± 4.25	27.97 ± 5.23	41.55 ± 19.61	138.7 ± 23.25
	Cer(d36:1)		6.56	+	full scan MS	[M+H]+	-0.831347	Ceramide (d18:1/17:0)	232.17 ± 202.11	136.82 ± 100.19	60.69 ± 79.87	80.34 ± 99.96	101.95 ± 77.11	162.89 ± 32.98	24.32 ± 7.63	646.15 ± 156.37
	FA(10:0)		0.58	-	full scan MS	[M-H]-	-6.7431	FA (16:0)-d3	0.47 ± 0.24	0.5 ± 0.15	0.41 ± 0.16	0.35 ± 0.12	0.79 ± 0.38	0.39 ± 0.13	2.25 ± 1.72	0.38 ± 0.13
	FA(13:0)		1.15	-	full scan MS & MS/MS	[M-H]-	-0.956912	FA (16:0)-d3	3.69 ± 0.88	11.13 ± 10.11	3.16 ± 0.68	4.22 ± 1.59	5.42 ± 1.46	2.82 ± 0.4	4.03 ± 1.45	2.93 ± 0.72
	FA(14:0)		1.545	-	full scan MS & MS/MS	[M-H]-	-1.11795	FA (16:0)-d3	140.58 ± 32.12	171.14 ± 76.84	48.42 ± 19.65	55.49 ± 12.79	67.28 ± 15.97	58.66 ± 12.13	84.4 ± 35.38	235.95 ± 49.49
	FA(14:1)		1.085	-	full scan MS & MS/MS	[M-H]-	-0.461841	FA (16:0)-d3	104.27 ± 36.38	48.93 ± 31.9	10.29 ± 7.83	10.04 ± 6.73	3.23 ± 0.69	6.37 ± 1.56	59.7 ± 40.58	38.41 ± 23.91
	FA(15:0)		1.99	-	full scan MS & MS/MS	[M-H]-	-0.845711	FA (16:0)-d3	37.66 ± 14.81	91.68 ± 99.48	14.14 ± 2.51	26.13 ± 13.51	54.45 ± 24.51	14.84 ± 2.32	22 ± 5.23	120.36 ± 28.37
	FA(15:1)		1.36	-	full scan MS	[M-H]-	-1.89798	FA (16:0)-d3	11.59 ± 5.71	26.5 ± 34.41	1.29 ± 0.66	5.73 ± 4.92	3.13 ± 1.3	1.74 ± 0.54	6.91 ± 4.96	7.55 ± 1.62
	FA(16:0)		2.415	-	full scan MS	[M-H]-	1.35562	FA (16:0)-d3	2985.34 ± 631.57	6535.45 ± 3572.46	2752.12 ± 1295.31	2620.35 ± 463.86	6759.27 ± 4450.23	2061.68 ± 413.85	2255.91 ± 582.56	5869.1 ± 1078.86
	FA(16:1)		1.735	-	full scan MS & MS/MS	[M-H]-	1.16896	FA (16:0)-d3	6649.41 ± 2280.94	8284.53 ± 5813.02	4603.55 ± 3623.76	1572.06 ± 715.55	2302.57 ± 1372.47	419.11 ± 136.3	5361.99 ± 4264.39	6792.35 ± 3165.82
	FA(18:0)		3.43	-	full scan MS	[M-H]-	2.63358	FA (16:0)-d3	853.08 ± 109.23	1821.27 ± 2489.24	841.91 ± 136.41	805.79 ± 52.99	1958.3 ± 1962.94	1609.86 ± 1447.22	896.09 ± 235.77	2843.92 ± 2897.96
	FA(18:1)		2.655	-	full scan MS	[M-H]-	2.47467	FA (16:0)-d3	6356.07 ± 1164.39	3833.19 ± 2102.34	1760.55 ± 1135.14	1618.67 ± 212.12	17242.31 ± 14019.01	3336.42 ± 1445.63	4477.75 ± 3232.53	21110.6 ± 3447.3
	FA(18:2)		1.99	-	full scan MS & MS/MS	[M-H]-	1.23911	FA (16:0)-d3	11059.97 ± 2784.92	39.16 ± 36.7	8.6 ± 4.36	9.01 ± 3.09	14628.48 ± 18668.5	1731.89 ± 726.34	12.52 ± 5.03	15081.72 ± 3838.62
	FA(18:3)		1.505	-	full scan MS	[M-H]-	-0.0144291	FA (16:0)-d3	2039.91 ± 644.66	8.69 ± 3.41	3.58 ± 2.86	1.67 ± 0.69	2675.57 ± 3559.56	133.51 ± 43.39	1.62 ± 0.54	4003.05 ± 2419.87
	FA(20:0)		3.96	-	full scan MS	[M-H]-	-0.176681	FA (16:0)-d3	166.05 ± 43.1	355.9 ± 106.49	217.85 ± 75.26	265.84 ± 36	214.84 ± 168.35	96.41 ± 12.23	174.69 ± 76.35	272.37 ± 50.4
	FA(20:1)		3.42	-	full scan MS & MS/MS	[M-H]-	-0.0129333	FA (16:0)-d3	125.01 ± 48.24	60.18 ± 20.43	27.63 ± 14.27	29.63 ± 14.43	988.88 ± 711.77	150 ± 45.2	74.33 ± 36.2	187.47 ± 41.49
	FA(20:2)		2.965	-	full scan MS & MS/MS	[M-H]-	-0.175745	FA (16:0)-d3	27.62 ± 3.97	14.67 ± 19.73	0.72 ± 0.22	3.08 ± 3.48	138.65 ± 200.78	37.48 ± 11.36	2.89 ± 1.49	60.99 ± 25.07
	FA(20:3)		2.275	-	full scan MS & MS/MS	[M-H]-	-0.0131041	FA (16:0)-d3	16.27 ± 3.33	1.78 ± 2.12	0.23 ± 0.05	0.68 ± 0.64	56.71 ± 90.52	7.9 ± 2.84	1.45 ± 0.26	35.4 ± 22.01
	FA(22:0)		4.58	-	full scan MS & MS/MS	[M-H]-	-0.456787	FA (16:0)-d3	70.41 ± 29.66	151.16 ± 26.06	85.1 ± 29.32	104.25 ± 16.08	95.32 ± 68.76	31.4 ± 3.23	49.08 ± 23.57	119.6 ± 25.43
	FA(22:1)		3.99	-	full scan MS	[M-H]-	-0.0148231	FA (16:0)-d3	8.48 ± 1.48	8.45 ± 3.56	3.72 ± 1.12	6.15 ± 1.38	48.16 ± 33.85	4.04 ± 1.08	6.37 ± 1.29	7.93 ± 2.34
	FA(24:0)		5.25	-	full scan MS	[M-H]-	-0.421932	FA (16:0)-d3	386.45 ± 393.3	155.61 ± 37.56	88.97 ± 33.84	96.89 ± 15.72	113.66 ± 74.31	52.28 ± 7.33	44.13 ± 11	248.39 ± 71.18
	FA(24:1)		4.61	-	full scan MS	[M-H]-	0.807461	FA (16:0)-d3	13.42 ± 6.93	5.24 ± 3.6	1.25 ± 0.41	1.88 ± 0.63	10.07 ± 5.3	2.98 ± 0.44	1.3 ± 0.47	3.75 ± 0.78
	FA(26:0)		6.07	-	full scan MS	[M-H]-	0.366727	FA (16:0)-d3	102.31 ± 157.33	634.1 ± 178.75	536.91 ± 252.95	447.98 ± 48.01	740.45 ± 586.4	19.24 ± 3.45	235.12 ± 159.71	430.87 ± 111.57
	FA(28:0)		6.85	-	full scan MS	[M-H]-	-0.602238	FA (16:0)-d3	5.79 ± 4.76	35.88 ± 10.34	45.42 ± 19.69	77.22 ± 10.64	77.68 ± 77.09	3.79 ± 1.8	8.33 ± 3.02	13.02 ± 3.34
	Phytosphingosine (PHS)		1.18	+	full scan MS & MS/MS	[M+H]+	1.03676	Sphingosine (d17:1)	10371.88 ± 3221.02	6381.53 ± 2449.31	6665.55 ± 3440.41	9567.98 ± 845.68	12741.85 ± 16091.96	1137.51 ± 100.14	1665.06 ± 967.12	7211.92 ± 2400.34
	Dihydrosphingosine (DHS)		1.47	+	full scan MS & MS/MS	[M+H]+	-1.17431	Sphingosine (d17:1)	11477.8 ± 18435.53	3066.63 ± 1715.22	1835.55 ± 1140.2	1436 ± 456.74	2583.11 ± 2156.55	127.7 ± 35.6	500.78 ± 269.4	6946.31 ± 5824.5
	Ergosterol		4.68	+	full scan MS & MS/MS	[M+H]+	0.025167	Cholesterol d7	1791.86 ± 454.44	1320.67 ± 671.23	736.64 ± 158.06	484.39 ± 46.13	9050.32 ± 3686.77	6106.15 ± 1767.02	598.5 ± 105.48	11664.23 ± 5461.3
	LPC(14:0)		0.97	+	full scan MS	[M+H]+	-1.42641	LPC (17:0)	229.13 ± 38.81	87.8 ± 59	85.12 ± 58.56	26.3 ± 9.56	7.92 ± 6.81	17.64 ± 4.57	227.84 ± 137.93	18.09 ± 9.05
	LPC(15:0)		1.19	+	full scan MS	[M+H]+	2.66003	LPC (17:0)	49.85 ± 12.69	2.13 ± 1.23	2.51 ± 1.22	1.87 ± 0.67	13.15 ± 13.33	3.5 ± 1.04	12.94 ± 7.3	7.61 ± 2.53
	LPC(16:0)		1.49	+	full scan MS & MS/MS	[M+H]+	0.668896	LPC (17:0)	2320.4 ± 525	2772.53 ± 1828	1831.91 ± 1303.31	888.46 ± 469.4	308.49 ± 310.1	322.86 ± 89.07	4022.59 ± 2010.44	126.17 ± 78.75
	LPC(16:1)		1.05	+	full scan MS & MS/MS	[M+H]+	0.167906	LPC (17:0)	4818.95 ± 1346.94	1789.86 ± 581.92	1845.42 ± 1417.06	2074.06 ± 867.84	20.17 ± 19.2	324.54 ± 62.17	5826.23 ± 3561.1	55.38 ± 31.52
	LPC(17:1)		1.33	+	full scan MS	[M+H]+	3.80059	LPC (17:0)	82.38 ± 25.64	1.66 ± 0.85	1.33 ± 0.57	1.89 ± 0.12	3.98 ± 3.26	11.58 ± 2.74	6.18 ± 3.03	3.97 ± 1.95
	LPC(18:0)		2.28	-	full scan MS	[M-H]-	-0.928951	LPC (17:0)	131.03 ± 47.43	210.06 ± 123.54	121.64 ± 105.25	98.04 ± 28.02	159.21 ± 92.37	35.64 ± 13.58	715.35 ± 354.09	71.88 ± 29.84
	LPC(18:1)		1.65	+	full scan MS	[M+H]+	-0.991663	LPC (17:0)	394.47 ± 122.55	60.16 ± 15.62	61.36 ± 36.97	66.51 ± 18.85	21.5 ± 15.83	636.86 ± 146.73	701.44 ± 352.84	23.93 ± 13.16
	LPC(18:2)		1.22	+	full scan MS	[M+H]+	-2.05251	LPC (17:0)	1791.8 ± 589.3	2.79 ± 0.72	2.64 ± 0.51	3.24 ± 1.12	20.51 ± 24.79	4167.16 ± 1772.36	4.89 ± 1.73	28.79 ± 22.53
	LPC(18:3)		0.955	+	full scan MS	[M+H]+	-1.19231	LPC (17:0)	425.38 ± 150.21	6.3 ± 5.72	3.92 ± 2.19	6.8 ± 4.65	12.65 ± 12.71	60.74 ± 15.12	4.11 ± 2.13	26.26 ± 22.32
	LPC(20:4)		1.19	+	full scan MS & MS/MS	[M+H]+	8.50932	LPC (17:0)	1.52 ± 3.24	2.97 ± 1.03	2.3 ± 0.49	2.31 ± 0.36	106.56 ± 208.8	4.18 ± 3.4	4.17 ± 1.31	4.39 ± 1.44
	LPE(16:0)		1.52	+	full scan MS & MS/MS	[M+H]+	0.182702	LPE (17:1)	1368.85 ± 209.83	3461.32 ± 2134.54	2860.24 ± 2510.25	1249.31 ± 497.7	2085.46 ± 1732.56	140.21 ± 36.41	1278.8 ± 604.09	389.68 ± 155.5
	LPE(18:2)		1.25	+	full scan MS	[M+H]+	1.21892	LPE (17:1)	2567.55 ± 608.18	33.51 ± 23.43	33.2 ± 24.36	13.12 ± 3.87	289.53 ± 163.97	380.07 ± 160.55	15.21 ± 5.77	111.4 ± 66.38
	PI(28:0)		3.7	-	full scan MS	[M-H]-	2.04789	PE (17:0/17:0)	20.08 ± 12.19	11.34 ± 11.57	9.22 ± 3.83	9.65 ± 5.32	6.37 ± 3.4	6.86 ± 3.13	727.52 ± 405.36	16.58 ± 3.19
	PI(32:1)		4.15	-	full scan MS	[M-H]-	0.362847	PE (17:0/17:0)	307.34 ± 227.09	1447.76 ± 610.69	1135.91 ± 766.77	1706.43 ± 313.12	605.81 ± 593.86	178.27 ± 59.21	1982.94 ± 1047.82	1524.94 ± 678.86
	PI(32:2)		3.84	-	full scan MS	[M-H]-	0.549977	PE (17:0/17:0)	192.02 ± 140.71	128.72 ± 60.13	197.13 ± 164.82	302.39 ± 66.64	231.51 ± 210.7	49.92 ± 24.31	496.85 ± 293.29	538.46 ± 228
	PI(34:1)		4.67	-	full scan MS	[M-H]-	-0.487114	PE (17:0/17:0)	333.66 ± 177.67	389.62 ± 227.28	257.95 ± 255.37	215.06 ± 39.17	5139.05 ± 2983.23	1712.82 ± 311.17	1157.23 ± 316.28	9218.9 ± 5524.01
	PI(34:2)		4.29	-	full scan MS	[M-H]-	0.0527883	PE (17:0/17:0)	1030.97 ± 656.5	45.93 ± 22.88	73.17 ± 55.84	129.25 ± 41.47	3512.76 ± 1219.55	1659.98 ± 263.01	830.28 ± 463.05	5159.86 ± 1854.29
	PC(28:0)		4.5	+	full scan MS	[M+H]+	-2.55414	PC (12:0/13:0)	2013.41 ± 3327.11	1052.75 ± 928.73	1003.68 ± 944.05	426.95 ± 172.93	2.18 ± 0.45	2.25 ± 0.23	15679.61 ± 12483.01	74.33 ± 135.91
	PC(30:0)	PC(14:0_16:0)	5.08	+	full scan MS & MS/MS	[M+H]+	1.08557	PC (12:0/13:0)	5831.19 ± 6869.38	1792.02 ± 1297.52	2115.86 ± 1652.82	670.14 ± 343.29	82.58 ± 58.36	250.79 ± 79.87	5514.63 ± 4339.09	1460.21 ± 1722.85
	PC(30:1)	PC(16:0_14:1)	4.64	+	full scan MS & MS/MS	[M+H]+	0.59189	PC (12:0/13:0)	57333.33 ± 25593.88	17055 ± 14786.19	26990.25 ± 21668.04	20791.67 ± 14027.49	23.04 ± 17.74	2298.33 ± 977.37	58168.33 ± 47122.29	948.67 ± 801.42
	PC(30:2)	PC(15:1_15:1)	4.15	+	full scan MS & MS/MS	[M+H]+	-0.189322	PC (12:0/13:0)	37025.16 ± 11068.77	3827.14 ± 4672.25	4232.7 ± 3855.62	7787.18 ± 1690.54	37.97 ± 16.06	454.06 ± 187.4	15054.66 ± 14418.81	88.97 ± 55.95
	PC(31:1)	PC(15:0_16:1)	4.86	+	full scan MS & MS/MS	[M+H]+	0.64993	PC (12:0/13:0)	5128.35 ± 1209.42	261.83 ± 358.3	221.8 ± 224.22	570.21 ± 189.73	46.61 ± 43.96	277.88 ± 94.74	1746.24 ± 1409.08	413.97 ± 253.67
	PC(32:0)		5.71	+	full scan MS	[M+H]+	-0.589461	PC (12:0/13:0)	1126.51 ± 1439.09	2221.75 ± 1605.01	1917.83 ± 1968.51	765.63 ± 229.21	280.45 ± 303.36	235.42 ± 70.95	888.67 ± 684.4	1392.5 ± 1326.55
	PC(32:1)	PC(16:0_16:1)	5.16	+	full scan MS & MS/MS	[M+H]+	2.61687	PC (12:0/13:0)	223438.64 ± 53994.76	254123.99 ± 217454.98	274488.1 ± 180163.31	346725.56 ± 81057.75	299.63 ± 345.12	69531.61 ± 21208.01	352853.1 ± 258586.94	11602.31 ± 10734.37
	PC(32:2)	PC(16:1_16:1)	4.66	+	full scan MS & MS/MS	[M+H]+	3.2428	PC (12:0/13:0)	479078.52 ± 81301.18	370596.94 ± 265567.35	376735.87 ± 211050.14	728125.29 ± 71222.45	268.33 ± 309.32	86598.53 ± 30832.85	439262.83 ± 320186.89	9639.02 ± 7300.76
	PC(33:1)		5.45	-	full scan MS	[M+Hac-H]-	1.60706	PC (12:0/13:0)	2047.71 ± 800.71	232.05 ± 160.82	187.02 ± 38.66	289.94 ± 89.17	123.56 ± 60.98	581.39 ± 419.1	907.53 ± 708.17	774.24 ± 469.88
	PC(33:2)	PC(15:0_18:2)	4.97	+	full scan MS & MS/MS	[M+H]+	0.294136	PC (12:0/13:0)	27447.58 ± 7387.86	171.76 ± 222.18	196.74 ± 167.76	501.58 ± 115.69	58.14 ± 56.16	2081.22 ± 637.97	1016.52 ± 965.29	953.21 ± 691.02
	PC(34:1)	PC(16:0_18:1)	5.79	+	full scan MS & MS/MS	[M+H]+	2.39026	PC (12:0/13:0)	172595.72 ± 57000.19	30655.78 ± 30100.93	35355.64 ± 26593.64	37936.59 ± 14233.21	1188.08 ± 1515.67	315418.33 ± 58800.57	212331.85 ± 155773.56	21593.9 ± 15832.86
	PC(34:2)	PC(16:0_18:2)	5.26	+	full scan MS & MS/MS	[M+H]+	2.06573	PC (12:0/13:0)	398603.43 ± 85183.09	48896.92 ± 58833.2	58039.48 ± 45302.97	150499.18 ± 26797.82	1490.09 ± 2249.57	292688.4 ± 64677.74	275304.35 ± 212802.05	17424.2 ± 13976.71
	PC(34:3)	PC(14:0_20:3)	4.87	+	full scan MS & MS/MS	[M+H]+	1.87296	PC (12:0/13:0)	617947.92 ± 112394.85	368.59 ± 405.74	342.22 ± 238.78	755.36 ± 230.22	357.08 ± 392.08	230302.38 ± 58236.74	900.43 ± 742.18	6427.79 ± 5079.88
	PC(34:4)		4.67	+	full scan MS	[M+H]+	-10.6437	PC (12:0/13:0)	1892.57 ± 332.47	984.97 ± 532.4	406.55 ± 486.88	441.3 ± 85.36	14.79 ± 9.83	463.63 ± 155.85	669.06 ± 187.58	67.12 ± 49.88
	PC(35:1)		6.11	+	full scan MS	[M+H]+	0.602891	PC (12:0/13:0)	587.68 ± 194.63	18.34 ± 8.56	21.24 ± 6.34	23.8 ± 6.77	29.06 ± 10.66	743.61 ± 253.41	113.85 ± 86.26	88.12 ± 16.7
	PC(35:2)		5.56	+	full scan MS	[M+H]+	0.022004	PC (12:0/13:0)	5594.7 ± 1579.89	22.48 ± 10.94	28.8 ± 12.23	34.97 ± 10.23	36.21 ± 42.45	10004.75 ± 2913.21	135.9 ± 106.47	132.42 ± 102.8
	PC(35:3)		5.08	+	full scan MS	[M+H]+	0.476271	PC (12:0/13:0)	22448.9 ± 5996.12	7.56 ± 3.52	11.32 ± 3.49	9.49 ± 6.79	26.6 ± 25.92	15434.93 ± 4680.71	7.79 ± 4.66	273.77 ± 279.69
	PC(35:4)		4.91	-	full scan MS	[M+Hac-H]-	0.295199	PC (12:0/13:0)	7275.06 ± 1443.64	169.62 ± 139.61	148.22 ± 55.69	243.04 ± 106.96	183.5 ± 125.91	14183.75 ± 4979.64	125.4 ± 94.67	943.71 ± 893.7
	PC(36:1)	PC(18:0_18:1)	6.44	+	full scan MS & MS/MS	[M+H]+	1.4164	PC (12:0/13:0)	9515.79 ± 9963.61	990.99 ± 890.94	895.66 ± 593.36	1319.35 ± 370.49	179.34 ± 189.67	15865.53 ± 5213.23	23640.17 ± 18674.99	1546.45 ± 1062.72
	PC(36:2)	PC(18:1_18:1)	5.94	+	full scan MS & MS/MS	[M+H]+	1.73913	PC (12:0/13:0)	31150.44 ± 23606.55	483.67 ± 485.16	845.91 ± 653.61	2088.3 ± 470.01	176.11 ± 235.79	219502.92 ± 56514.43	20715.35 ± 17071.19	1911.37 ± 1416.21
	PC(36:4)		5.03	+	full scan MS	[M+H]+	-1.95894	PC (12:0/13:0)	9676.21 ± 2983.38	15.12 ± 7.21	19.65 ± 5.28	29.36 ± 10.41	70.25 ± 72.92	16332.79 ± 4239.58	22.28 ± 10.74	611.79 ± 548.04
	PC(36:5)		4.595	+	full scan MS	[M+H]+	-1.25936	PC (12:0/13:0)	139184.15 ± 34367.17	44.3 ± 15.95	41.78 ± 7.62	36.96 ± 8.1	208.5 ± 245.09	47910.04 ± 13605.43	53.25 ± 17.05	2334.85 ± 2410.38
	PC(37:3)		5.7	+	full scan MS	[M+H]+	0.709991	PC (12:0/13:0)	199.78 ± 37.59	10.52 ± 5.5	8.11 ± 3.19	8.42 ± 3.99	11.7 ± 6.77	312.16 ± 81.21	7.71 ± 5.02	13.19 ± 4.55
	PC(38:1)		7.11	+	full scan MS	[M+H]+	1.12288	PC (12:0/13:0)	105.82 ± 105.82	84.35 ± 66.35	60.18 ± 35.59	49.55 ± 6.82	25.33 ± 8.17	54.89 ± 33.76	182.41 ± 134.45	28.92 ± 11.89
	PC(38:2)		6.61	+	full scan MS	[M+H]+	-5.19624	PC (12:0/13:0)	345.16 ± 368.13	17.38 ± 10.93	17.65 ± 10.74	25.77 ± 9.47	19.42 ± 15.8	144.07 ± 138.77	31.91 ± 18.76	36.01 ± 13.81
	PC(38:6)	PC(18:2_20:4)	5.43	+	full scan MS & MS/MS	[M+H]+	2.31587	PC (12:0/13:0)	96959.96 ± 26766.47	58.7 ± 27.42	53.08 ± 28.63	81.09 ± 18.29	219.11 ± 327.89	395792.34 ± 57316.19	167.63 ± 115.01	4013.87 ± 3493.89
	PE(32:2)		4.8	+	full scan MS	[M+H]+	0.87147	PE (17:0/17:0)	18448.84 ± 4924.76	3770.42 ± 3981.73	5052.66 ± 4528.53	10872.55 ± 3363.44	25.08 ± 19.5	987.09 ± 325.91	2512.4 ± 1850.65	342.81 ± 227.38
	PE(34:1)		5.89	-	full scan MS	[M-H]-	0.168871	PE (17:0/17:0)	3993.03 ± 1105.42	2821.89 ± 1673.12	3195.29 ± 2098.89	6028.98 ± 1043.18	787.78 ± 932.69	2574.58 ± 488.11	3075.67 ± 1986.73	1432.61 ± 475.32
	PE(34:2)	PE(16:0_18:2)	5.41	+	full scan MS & MS/MS	[M+H]+	0.72154	PE (17:0/17:0)	29132.78 ± 6503.15	1451.06 ± 1510.66	1954.15 ± 1752.69	4280.38 ± 1587.24	320.09 ± 551.8	14139.78 ± 4018.49	5655.77 ± 4083.73	2679.73 ± 1329.47
	PE(36:1)		6.61	+	full scan MS	[M+H]+	-0.178148	PE (17:0/17:0)	269.67 ± 196.42	15.34 ± 12.45	14.5 ± 9.13	36.81 ± 14.61	36.54 ± 22.71	107.79 ± 31.15	64.9 ± 42.96	59.75 ± 30.97
	PE(36:4)	PE(18:0_18:4)	5.34	+	full scan MS & MS/MS	[M+H]+	-0.247123	PE (17:0/17:0)	133.95 ± 41.04	163.6 ± 24.5	200.74 ± 96.52	188.95 ± 18.71	18.35 ± 8.75	135.83 ± 19.21	76.95 ± 50.16	43.21 ± 11.03
	PG(34:1)		5.24	+	full scan MS	[M+H]+	1.98256	PE (17:0/17:0)	1092.5 ± 249.8	15.43 ± 8.72	16.14 ± 17.08	19.17 ± 13.03	53.78 ± 12.91	562.47 ± 89.72	27.41 ± 11.09	38.75 ± 15.52
	PG(34:2)		4.8	+	full scan MS	[M+H]+	-1.69093	PE (17:0/17:0)	3050.24 ± 573.79	8.44 ± 3.07	11.42 ± 12.76	9.47 ± 5.95	80.6 ± 39.97	662.3 ± 101.1	7.79 ± 2.09	52.72 ± 12.86
	PS(34:1)	PS(16:0_18:1)	5.18	+	full scan MS & MS/MS	[M+H]+	0.179666	PE (17:0/17:0)	2409.5 ± 824.48	394.08 ± 200.23	617.19 ± 446.53	1097.63 ± 350.15	1488.58 ± 799.98	1439.73 ± 214.1	289.07 ± 111.25	988.38 ± 458.2
	PS(34:2)	PS(16:1_18:1)	4.71	+	full scan MS & MS/MS	[M+H]+	0.377377	PE (17:0/17:0)	5839.47 ± 1759.03	144.49 ± 62.54	178.9 ± 94.57	372.62 ± 96.04	4883.72 ± 2620.41	2737.8 ± 375.35	725.72 ± 306.73	3387.15 ± 1025.69
	PS(36:2)		5.24	+	full scan MS	[M+H]+	-2.93326	PE (17:0/17:0)	28.35 ± 14.53	3.88 ± 1.43	7.96 ± 6.4	6.43 ± 2.46	27.8 ± 17.18	128.62 ± 18.1	5.48 ± 1.51	1675.01 ± 790.39
	MG(20:0)		4.01	+	full scan MS & MS/MS	[M+NH4]+	0.66028	MG (17:0/0:0/0:0)	389.31 ± 151.06	364.14 ± 228.99	249.39 ± 234.83	644.87 ± 118.97	245.26 ± 255.2	182.01 ± 38.72	304.86 ± 203.19	480.39 ± 155.8
	DG (26:1)	DG(10:0_16:1)	4.6	+	full scan MS & MS/MS	[M+NH4]+	0.503566	DG (18:1/2:0/0:0)	0.3 ± 0.17	1.63 ± 1.04	1.07 ± 0.57	1.03 ± 0.19	0.48 ± 0.21	0.19 ± 0.05	63.85 ± 43.75	0.26 ± 0.1
	DG(30:1)	DG(14:0_16:1)	5.84	+	full scan MS & MS/MS	[M+NH4]+	1.53281	DG (18:1/2:0/0:0)	15.14 ± 3.67	165.95 ± 57.84	227.19 ± 124.38	151.18 ± 57.58	3.62 ± 2.59	1.18 ± 0.32	187.85 ± 136.48	9.44 ± 3.76
	DG(32:1)	DG(16:0_16:1)	6.52	+	full scan MS & MS/MS	[M+NH4]+	2.14191	DG (18:1/2:0/0:0)	123.25 ± 15.33	2686.48 ± 1043.31	2522.62 ± 1247.16	2603.04 ± 417.55	41.74 ± 33.72	22.9 ± 7.87	1113.8 ± 832.98	128.83 ± 53.06
	DG(32:2)	DG(16:1_16:1)	5.93	+	full scan MS & MS/MS	[M+NH4]+	2.06348	DG (18:1/2:0/0:0)	195.62 ± 49.71	1893.17 ± 905.07	2302.49 ± 1447.82	3609.26 ± 307.98	29.77 ± 22.46	12.82 ± 4.99	1271.02 ± 937.41	86.49 ± 29.55
	DG(34:1)	DG(16:0_18:1)	7.19	+	full scan MS & MS/MS	[M+NH4]+	0.342549	DG (18:1/2:0/0:0)	349.38 ± 35.82	689.2 ± 401.09	585.59 ± 308.4	814.34 ± 149.24	345.73 ± 185.97	317.37 ± 78.82	1052.49 ± 748.82	693.66 ± 216.13
	DG(34:2)	DG(16:0_18:2)	6.625	+	full scan MS & MS/MS	[M+NH4]+	2.78769	DG (18:1/2:0/0:0)	709.63 ± 72.64	665.78 ± 382.15	891.41 ± 698.94	2000.62 ± 289.29	666.87 ± 328.74	302.8 ± 69.77	2151.69 ± 1507.34	858.35 ± 271.47
	DG(34:3)	DG(16:1_18:2)	6.06	+	full scan MS & MS/MS	[M+NH4]+	-0.571875	DG (18:1/2:0/0:0)	639.4 ± 142.4	4.3 ± 1.16	5.42 ± 0.67	5.35 ± 0.64	325.51 ± 183.9	156.81 ± 36.13	8.57 ± 3.04	221.38 ± 87.88
	DG(34:4)	DG(16:1_18:3)	5.59	+	full scan MS & MS/MS	[M+NH4]+	-0.491337	DG (18:1/2:0/0:0)	132.05 ± 35.83	0.85 ± 0.53	1.62 ± 0.9	1.64 ± 0.34	63.64 ± 44.57	7.04 ± 1.8	0.26 ± 0.09	42.84 ± 11.78
	DG(36:0)	DG(18:0_18:0)	8.42	+	full scan MS & MS/MS	[M+NH4]+	2.02613	DG (18:1/2:0/0:0)	414.49 ± 118.58	510.36 ± 57.2	309.36 ± 182.4	591.39 ± 45.65	457.17 ± 143.15	317.01 ± 56.94	396.54 ± 173.82	365.65 ± 75.83
	DG(36:1)	DG(18:0_18:1)	7.85333	+	full scan MS & MS/MS	[M+NH4]+	0.393389	DG (18:1/2:0/0:0)	16.95 ± 7.2	48.54 ± 27.9	34.78 ± 18.97	75.26 ± 15.52	30.47 ± 16.05	17.78 ± 4.84	359.58 ± 253.72	33.47 ± 8.61
	DG(36:2)	DG(18:1_18:1)	7.2725	+	full scan MS & MS/MS	[M+NH4]+	0.629529	DG (18:1/2:0/0:0)	32.1 ± 18.13	13.5 ± 8.89	14.89 ± 11.41	45.88 ± 11.11	60.02 ± 28.94	125.85 ± 40.28	271.07 ± 197.24	148.52 ± 67.84
	DG(36:3)	DG(18:1_18:2)	6.71667	+	full scan MS & MS/MS	[M+NH4]+	1.65264	DG (18:1/2:0/0:0)	104.59 ± 18.44	1.16 ± 0.62	0.92 ± 0.27	1.08 ± 0.14	272.2 ± 148.18	295.92 ± 76.37	1.74 ± 0.8	139.19 ± 51.93
	DG(36:4)	DG(18:2_18:2)	6.21	+	full scan MS & MS/MS	[M+NH4]+	1.10631	DG (18:1/2:0/0:0)	112.16 ± 22.03	1.6 ± 0.62	1.2 ± 0.56	1.9 ± 0.37	334.91 ± 187.23	109.59 ± 24.84	0.73 ± 0.15	58.88 ± 21.84
	DG(36:5)	DG(18:2_18:3)	5.76	+	full scan MS & MS/MS	[M+NH4]+	0.0822102	DG (18:1/2:0/0:0)	108.63 ± 28.95	2 ± 2.75	1 ± 0.31	2.29 ± 1.86	272.85 ± 146.53	25.99 ± 4.75	0.99 ± 0.25	87.83 ± 33.3
	DG(36:6)	DG(18:3_18:3)	5.29	+	full scan MS & MS/MS	[M+NH4]+	0.320376	DG (18:1/2:0/0:0)	8.97 ± 3.58	0.26 ± 0.09	0.4 ± 0.17	0.63 ± 0.17	28.74 ± 19.4	0.7 ± 0.05	0.33 ± 0.13	12.91 ± 6.43
	TG(40:0)	TG(12:0_12:0_16:0)	9.19	+	full scan MS & MS/MS	[M+NH4]+	0.472886	TG d5 (17:0/17:1/17:0)	50.58 ± 10.83	76.4 ± 49.29	40.98 ± 11.31	50.94 ± 13.91	55.87 ± 19.52	45.79 ± 13.55	3649.18 ± 2910.6	55.6 ± 8.17
	TG(40:1)	TG(12:0_12:0_16:1)	8.66	+	full scan MS & MS/MS	[M+NH4]+	-4.66209	TG d5 (17:0/17:1/17:0)	77.9 ± 48.65	211.35 ± 163.31	122.3 ± 76.23	62.59 ± 19.95	44.7 ± 11.46	70.19 ± 45.43	10589.44 ± 7757.87	71.84 ± 42.44
	TG(42:0)	TG(14:0_14:0_14:0)	9.71	+	full scan MS & MS/MS	[M+NH4]+	0.860024	TG d5 (17:0/17:1/17:0)	109.66 ± 30.76	216.09 ± 99.29	172.45 ± 66.3	163.95 ± 33.85	85.26 ± 25.2	77.58 ± 12.97	9856.08 ± 7571.14	167.74 ± 53.52
	TG(42:1)		9.22	+	full scan MS	[M+K]+	-4.93427	TG d5 (17:0/17:1/17:0)	12.43 ± 2.3	18.82 ± 5.91	12.96 ± 5.32	11.98 ± 5.27	11.11 ± 6.09	5.81 ± 1.52	412.17 ± 133.12	6.64 ± 2.55
	TG(42:2)	TG(12:0_14:1_16:1)	8.715	+	full scan MS & MS/MS	[M+NH4]+	0.0502277	TG d5 (17:0/17:1/17:0)	91.51 ± 34.65	176.68 ± 106.81	228.68 ± 127.87	400.82 ± 84	115.77 ± 66	18.57 ± 5.29	19900.19 ± 14593.06	39.37 ± 10.51
	TG(42:3)	TG(12:1_14:1_16:1)	8.24	+	full scan MS & MS/MS	[M+NH4]+	2.56864	TG d5 (17:0/17:1/17:0)	28.23 ± 9.63	16.47 ± 5.64	29.51 ± 12.4	57.86 ± 16.6	49.26 ± 31.89	9.47 ± 2.48	907.15 ± 681.8	20.14 ± 6.15
	TG(44:0)	TG(14:0_16:0_14:0)	10.22	+	full scan MS & MS/MS	[M+NH4]+	0.568486	TG d5 (17:0/17:1/17:0)	156.34 ± 101	302.81 ± 198.76	107.09 ± 63.06	90.54 ± 19.7	60.62 ± 13.35	73.28 ± 14.37	6890.68 ± 4833.32	388.48 ± 148.3
	TG(44:1)	TG(12:0_16:0_16:1)	9.72	+	full scan MS & MS/MS	[M+NH4]+	0.113475	TG d5 (17:0/17:1/17:0)	468.47 ± 173.73	1388.56 ± 1173.16	938.55 ± 655.76	680.47 ± 181.13	203.72 ± 94.53	58.01 ± 14.1	40422.89 ± 29125.05	438.89 ± 137.29
	TG(44:2)	TG(12:0_16:1_16:1)	9.28333	+	full scan MS & MS/MS	[M+NH4]+	0.0483865	TG d5 (17:0/17:1/17:0)	430.17 ± 120.64	1696.82 ± 1484.97	2353.91 ± 1820.39	4051.65 ± 1218.25	294.64 ± 148.96	30.92 ± 9.73	31445 ± 23002.2	180.58 ± 60.16
	TG(46:0)	TG(14:0_16:0_16:0)	10.67	+	full scan MS & MS/MS	[M+NH4]+	-0.330096	TG d5 (17:0/17:1/17:0)	310.03 ± 147.91	456.07 ± 297.71	176.04 ± 101.16	162.32 ± 45.03	90.14 ± 30.14	145.72 ± 30.04	1995.85 ± 1221.46	896.6 ± 316.23
	TG(46:1)	TG(14:0_14:0_18:1)	10.2333	+	full scan MS & MS/MS	[M+NH4]+	0.486962	TG d5 (17:0/17:1/17:0)	2231.08 ± 565.21	3973.82 ± 2101.54	2938.62 ± 2009.87	1441.1 ± 337	226.8 ± 100.69	309.58 ± 85.42	17263.79 ± 11159.32	3905.45 ± 1696.16
	TG(46:2)	TG(14:0_16:1_16:1)	9.818	+	full scan MS & MS/MS	[M+NH4]+	1.43432	TG d5 (17:0/17:1/17:0)	5684.19 ± 1721.52	36988.68 ± 21145.05	39252.16 ± 25882.31	50950.58 ± 17679.37	832.89 ± 394.75	388.21 ± 177.32	72078.15 ± 51021.64	4771.49 ± 1726.67
	TG(46:3)	TG(12:0_16:1_18:2)	9.32667	+	full scan MS & MS/MS	[M+K]+	-0.551982	TG d5 (17:0/17:1/17:0)	1719.31 ± 535.08	3421.59 ± 2350.52	6781.3 ± 6576.26	14929.71 ± 5289.06	518.19 ± 247.61	138.7 ± 51.57	9475.84 ± 6770.63	611.21 ± 171.74
	TG(46:4)		8.88	+	full scan MS	[M+NH4]+	1.06127	TG d5 (17:0/17:1/17:0)	313.61 ± 119.71	20.26 ± 7.7	24.58 ± 10.82	30.39 ± 5.21	269.07 ± 155.44	23.97 ± 6.03	52.88 ± 32.62	69.42 ± 20.83
	TG(46:5)		8.44	+	full scan MS	[M+NH4]+	1.25467	TG d5 (17:0/17:1/17:0)	58.65 ± 17.9	6.58 ± 3.35	4.49 ± 2.8	4.46 ± 1.31	207.1 ± 152.49	6.85 ± 2.23	4.63 ± 0.56	12.55 ± 4.94
	TG(48:0)		11.1	+	full scan MS	[M+NH4]+	0.894794	TG d5 (17:0/17:1/17:0)	239.26 ± 99.69	524.97 ± 373.46	235.82 ± 249.87	155.35 ± 33.12	84.34 ± 29.99	170.67 ± 16.37	611.78 ± 350.49	1116.25 ± 293.03
	TG(48:1)	TG(16:0_16:0_16:1)	10.688	+	full scan MS & MS/MS	[M+NH4]+	1.07808	TG d5 (17:0/17:1/17:0)	8511.57 ± 2786.97	28415.45 ± 15998.39	16678.75 ± 12803.14	8431.18 ± 2190.43	452.46 ± 221.82	3203.17 ± 912.12	18994.01 ± 11288.7	21120.33 ± 8294.48
	TG(48:2)	TG(16:0_16:1_16:1)	10.2767	+	full scan MS & MS/MS	[M+NH4]+	2.23822	TG d5 (17:0/17:1/17:0)	14637.21 ± 4815.79	119885.12 ± 48989.08	122913.77 ± 65036.39	140719.02 ± 24103.47	845.45 ± 479.73	2810.67 ± 994.79	67886.58 ± 41467.96	21778.79 ± 9961.88
	TG(48:3)	TG(16:1_16:1_16:1)	9.82	+	full scan MS & MS/MS	[M+NH4]+	2.54908	TG d5 (17:0/17:1/17:0)	9783.19 ± 3397.25	104706.41 ± 62169.26	138714.23 ± 110402.34	310805.07 ± 65753.76	918.92 ± 490.28	1237.38 ± 425.56	77256.23 ± 54380.15	6963.57 ± 3581.86
	TG(48:4)	TG(14:0_14:1_20:3)	9.4125	+	full scan MS & MS/MS	[M+NH4]+	1.39217	TG d5 (17:0/17:1/17:0)	3452.47 ± 1227.36	150.89 ± 89.42	283.24 ± 243.8	783.97 ± 346.67	675.61 ± 364.3	371.51 ± 130.02	384.36 ± 263.52	1315.63 ± 370.92
	TG(48:5)		9.02667	+	full scan MS	[M+NH4]+	0.966008	TG d5 (17:0/17:1/17:0)	598.07 ± 208.1	15.42 ± 4.51	15.34 ± 4.22	23.87 ± 4.58	258.6 ± 141.26	37.78 ± 15.8	12.58 ± 3.06	162.32 ± 35.71
	TG(49:1)	TG(16:0_16:0_17:1)	10.8967	+	full scan MS & MS/MS	[M+NH4]+	0.16492	TG d5 (17:0/17:1/17:0)	542.5 ± 252.27	350.49 ± 355.68	71.19 ± 20.01	120.8 ± 58.05	114 ± 34.15	154.88 ± 37.34	364.81 ± 175.82	3270.63 ± 1946.79
	TG(49:2)	TG(16:1_16:1_17:0)	10.555	+	full scan MS & MS/MS	[M+NH4]+	0.822996	TG d5 (17:0/17:1/17:0)	1201.99 ± 394.62	481.92 ± 416	233.23 ± 150.98	443.25 ± 113.35	196.73 ± 103.21	209.59 ± 42.35	1234.17 ± 841.59	4091.89 ± 2334.46
	TG(49:3)	TG(14:0_17:1_18:2)	10.0867	+	full scan MS & MS/MS	[M+NH4]+	0.284603	TG d5 (17:0/17:1/17:0)	1122.36 ± 465.56	189.08 ± 129.06	241.37 ± 203.91	712.78 ± 292.04	179.64 ± 103.55	131.2 ± 29.12	680.75 ± 483.02	1660.29 ± 1000.54
	TG(50:0)		11.49	+	full scan MS	[M+NH4]+	-0.425656	TG d5 (17:0/17:1/17:0)	66.71 ± 32.28	128.28 ± 107.84	78.27 ± 61.28	57.1 ± 16.22	37.51 ± 13.7	57.33 ± 11.64	279.9 ± 206.05	549.25 ± 240.79
	TG(50:1)		11.1133	+	full scan MS	[M+NH4]+	1.27764	TG d5 (17:0/17:1/17:0)	7213.84 ± 4479.38	10635.58 ± 9884.04	5668.69 ± 5400.44	4937.19 ± 1800.05	970.78 ± 471.43	12534.52 ± 3054.93	20747.85 ± 13756.27	41657.98 ± 15771.69
	TG(50:2)	TG(16:1_16:1_18:0)	10.71	+	full scan MS & MS/MS	[M+NH4]+	2.04766	TG d5 (17:0/17:1/17:0)	24301.02 ± 7248.69	51297.96 ± 24429.31	52054.64 ± 33017.59	89935.8 ± 19110.19	3171.83 ± 1933.22	20554.4 ± 4673.46	69521.91 ± 39991.01	55596.84 ± 17903.77
	TG(50:3)	TG(16:1_16:1_18:1)	10.31	+	full scan MS & MS/MS	[M+NH4]+	2.5828	TG d5 (17:0/17:1/17:0)	27651.95 ± 8146.48	37507.16 ± 15766.07	50103.6 ± 41220.3	144219.07 ± 36867.2	3893.51 ± 2513.5	12776.32 ± 4020.67	73573.15 ± 45301.39	38612.01 ± 17849.03
	TG(50:4)	TG(16:1_16:1_18:2)	9.91	+	full scan MS & MS/MS	[M+NH4]+	0.754079	TG d5 (17:0/17:1/17:0)	13587.79 ± 4376.9	202.91 ± 114.32	238.38 ± 195.74	699.26 ± 266.16	2092.42 ± 1206.09	2720.48 ± 816.66	499.34 ± 352.22	11065.69 ± 4372.72
	TG(50:5)	TG(16:1_16:1_18:3)	9.525	+	full scan MS & MS/MS	[M+Na]+	-0.481315	TG d5 (17:0/17:1/17:0)	3934.85 ± 1359.82	201.09 ± 123.62	232.06 ± 163.72	513.63 ± 187.84	663.38 ± 389.88	470.35 ± 122.03	47.56 ± 29.23	2821.44 ± 784.56
	TG(51:1)	TG(17:0_17:0_17:1)	11.31	+	full scan MS & MS/MS	[M+NH4]+	1.08348	TG d5 (17:0/17:1/17:0)	90.41 ± 51.68	80.9 ± 76.75	22.43 ± 6	30.01 ± 12.44	48.14 ± 14.6	63.02 ± 21.09	102.13 ± 53.31	525.16 ± 311.93
	TG(51:2)	TG(17:0_17:1_17:1)	10.935	+	full scan MS & MS/MS	[M+NH4]+	1.72348	TG d5 (17:0/17:1/17:0)	685.94 ± 277.93	148.97 ± 131.42	56.09 ± 25.54	123.68 ± 33.62	188.92 ± 108.17	569.04 ± 174.75	451.89 ± 323.03	1641.95 ± 1027.33
	TG(51:3)	TG(17:1_17:1_17:1)	10.5775	+	full scan MS & MS/MS	[M+NH4]+	0.973546	TG d5 (17:0/17:1/17:0)	1456.06 ± 442.3	96.75 ± 78.18	60.19 ± 46.73	236.97 ± 98.66	345.46 ± 286.59	824.74 ± 235.79	297.46 ± 221.26	2535.56 ± 1478.47
	TG(51:4)	TG(16:1_17:2_18:1)	10.17	+	full scan MS & MS/MS	[M+NH4]+	-0.713825	TG d5 (17:0/17:1/17:0)	1274.44 ± 497.04	24.54 ± 7.89	14.01 ± 4.41	20.04 ± 9.02	278.49 ± 216.42	418.01 ± 122.55	16.41 ± 5.02	1541.94 ± 955.62
	TG(51:5)		9.75	+	full scan MS	[M+NH4]+	-0.4237	TG d5 (17:0/17:1/17:0)	510.85 ± 234.33	12.27 ± 1.2	11.46 ± 2.64	16.54 ± 5.44	111.83 ± 72.67	98.81 ± 42.7	9.83 ± 3.69	456.44 ± 286.89
	TG(52:0)		11.84	+	full scan MS	[M+NH4]+	-0.639168	TG d5 (17:0/17:1/17:0)	45.8 ± 15.35	64.52 ± 23.4	39.54 ± 14.02	36.19 ± 10.48	40.37 ± 8.9	34.08 ± 12.61	573.47 ± 424.74	177.93 ± 51.11
	TG(52:1)	TG(16:0_18:0_18:1)	11.4867	+	full scan MS & MS/MS	[M+NH4]+	0.667943	TG d5 (17:0/17:1/17:0)	1363.65 ± 352.75	1335.82 ± 921.01	616.89 ± 441.31	749.77 ± 243.98	537.5 ± 256.3	1517.97 ± 777.66	9683.9 ± 7967.15	8023.4 ± 3857.04
	TG(52:2)	TG(14:0_18:2_20:0)	11.1175	+	full scan MS & MS/MS	[M+NH4]+	2.20916	TG d5 (17:0/17:1/17:0)	5100.86 ± 1696.63	7541.32 ± 6014.27	6337.23 ± 5187.86	20925.47 ± 8563.22	3122.74 ± 2021.12	31172.81 ± 7466.72	36337.98 ± 23616.96	24469.5 ± 10193.07
	TG(52:3)	TG(14:0_18:2_20:1)	10.7533	+	full scan MS & MS/MS	[M+NH4]+	2.27141	TG d5 (17:0/17:1/17:0)	11742.54 ± 3525.08	5346.93 ± 2781.68	7130.83 ± 6951.55	29983.16 ± 9897.34	6442.58 ± 5658.72	35167.79 ± 6523.36	23258.73 ± 13191.39	37917.48 ± 15772.85
	TG(52:4)	TG(16:1_18:1_18:2)	10.37	+	full scan MS & MS/MS	[M+NH4]+	2.67882	TG d5 (17:0/17:1/17:0)	12703.38 ± 3887.01	82.49 ± 37.54	76.14 ± 32.62	204.3 ± 87.69	6974.84 ± 6732.15	18434.9 ± 5607.83	215.85 ± 136.21	35038.78 ± 18641.31
	TG(52:5)	TG(16:1_18:2_18:2)	9.99	+	full scan MS & MS/MS	[M+NH4]+	1.01866	TG d5 (17:0/17:1/17:0)	9572.29 ± 3136.02	77.41 ± 36.6	69.2 ± 37.28	213.22 ± 87.36	4481.8 ± 3765.1	4508.18 ± 1410.21	51.5 ± 28.54	14251.63 ± 8121.67
	TG(53:2)		11.31	+	full scan MS	[M+NH4]+	1.33248	TG d5 (17:0/17:1/17:0)	83.33 ± 29.48	35.94 ± 22.14	19.94 ± 8.06	27.14 ± 10.26	49.09 ± 40.58	135 ± 59.54	54.59 ± 36.2	119.62 ± 55.89
	TG(53:3)	TG(17:1_18:1_18:1)	10.9775	+	full scan MS & MS/MS	[M+NH4]+	3.30444	TG d5 (17:0/17:1/17:0)	354.89 ± 113.61	54.09 ± 47.82	22.71 ± 7.41	38.01 ± 11.8	179.62 ± 167.04	1195.98 ± 293.06	135.69 ± 86.11	393.28 ± 241.8
	TG(53:4)		10.5933	+	full scan MS	[M+NH4]+	0.887474	TG d5 (17:0/17:1/17:0)	380.31 ± 110.23	17.84 ± 13.59	7.75 ± 4.67	12.36 ± 6.1	163.6 ± 169.78	1006.01 ± 289.51	13.69 ± 4.87	317.22 ± 205.69
	TG (53:5)		10.205	+	full scan MS	[M+NH4]+	-3.0087	TG d5 (17:0/17:1/17:0)	432.75 ± 145.65	10.93 ± 3.61	14.56 ± 7.81	8.25 ± 2.78	192.11 ± 211.7	571.96 ± 179.97	5.75 ± 1.36	264.4 ± 186.39
	TG(54:0)		12.06	+	full scan MS	[M+NH4]+	-3.81027	TG d5 (17:0/17:1/17:0)	191.9 ± 78.4	238.03 ± 46.67	162.02 ± 59.21	294.11 ± 48.96	198.09 ± 40.88	133.44 ± 24.72	1132.81 ± 819.38	464.37 ± 99.83
	TG(54:1)	TG(18:0_18:0_18:1)	11.835	+	full scan MS & MS/MS	[M+NH4]+	0.978112	TG d5 (17:0/17:1/17:0)	200.78 ± 50.55	436.99 ± 251.65	175.87 ± 122.03	199.42 ± 44.17	143.8 ± 46	138.71 ± 55.86	1905.39 ± 1892.02	750.64 ± 274.68
	TG(54:2)	TG(14:0_18:2_22:0)	11.5075	+	full scan MS & MS/MS	[M+NH4]+	1.80917	TG d5 (17:0/17:1/17:0)	406.2 ± 105.78	442.1 ± 288.87	262.91 ± 197.84	1055.1 ± 396.18	367.07 ± 179.27	1670.93 ± 795.53	6453.37 ± 4821.32	1805.74 ± 821.89
	TG(54:3)	TG(18:1_18:1_18:1)	11.15	+	full scan MS & MS/MS	[M+NH4]+	1.5363	TG d5 (17:0/17:1/17:0)	947.31 ± 289.77	181.25 ± 65.4	168.73 ± 134	789.41 ± 360.43	1303.56 ± 839.59	12180.09 ± 3470.34	2992.54 ± 1940.62	4306.57 ± 2307.63
	TG(54:4)	TG(18:0_18:1_18:3)	10.8033	+	full scan MS & MS/MS	[M+NH4]+	0.485123	TG d5 (17:0/17:1/17:0)	1572.9 ± 559.44	43.8 ± 11.45	46.92 ± 11.98	47.66 ± 11.8	2418.42 ± 2229.12	18968.22 ± 4609.43	61.66 ± 35.2	6463.94 ± 3726.96
	TG(54:5)		10.455	+	full scan MS	[M+Na]+	0.987007	TG d5 (17:0/17:1/17:0)	570.95 ± 200.86	9.95 ± 3.5	9.81 ± 3.06	12.88 ± 2.61	999.99 ± 1321.14	3828.18 ± 1271.53	12.49 ± 2.47	2009.76 ± 1419.52
	TG(54:6)		10.075	+	full scan MS	[M+NH4]+	3.83374	TG d5 (17:0/17:1/17:0)	1989.04 ± 1081.48	13.99 ± 3.61	11.89 ± 2.36	11.12 ± 4.03	4433.67 ± 5740.45	3768.9 ± 1296.72	14.16 ± 11.65	7998.82 ± 7170.17
	TG(54:7)		9.66	+	full scan MS	[M+NH4]+	2.89129	TG d5 (17:0/17:1/17:0)	1531.75 ± 725.5	11.02 ± 4.97	9.28 ± 3.57	13.59 ± 4.99	2897.01 ± 3400.97	763.67 ± 194.53	11.13 ± 3.46	5470.61 ± 7326.33
	TG(56:0)		12.19	+	full scan MS	[M+NH4]+	2.92134	TG d5 (17:0/17:1/17:0)	31.96 ± 20.1	75.42 ± 21.71	42.45 ± 21.59	35.92 ± 14.03	27.08 ± 8.8	29.4 ± 4.46	153.03 ± 85.7	280.68 ± 74.97
	TG(56:1)	TG(18:0_18:1_20:0)	12.07	+	full scan MS & MS/MS	[M+NH4]+	1.91147	TG d5 (17:0/17:1/17:0)	247.08 ± 52.18	1314.34 ± 908.16	1121.23 ± 894.54	673.77 ± 287.34	38.97 ± 18.71	150.01 ± 58.57	936.34 ± 666.98	759.49 ± 296.49
	TG(56:2)	TG(18:0_18:2_20:0)	11.86	+	full scan MS & MS/MS	[M+NH4]+	1.11163	TG d5 (17:0/17:1/17:0)	237.1 ± 72.5	345.31 ± 222.9	189.65 ± 124.61	233.4 ± 90.59	46.65 ± 19.5	93.42 ± 39.31	451.99 ± 339.71	421.31 ± 124.78
	TG(56:3)		11.5033	+	full scan MS	[M+NH4]+	3.20889	TG d5 (17:0/17:1/17:0)	69.88 ± 22.89	16.47 ± 4.12	11.46 ± 3.4	18.12 ± 5.4	55.24 ± 43.75	130.48 ± 50.97	109.82 ± 72.76	81.64 ± 38.21
	TG(56:4)		11.17	+	full scan MS	[M+NH4]+	1.5471	TG d5 (17:0/17:1/17:0)	24.49 ± 14.07	6.77 ± 3.31	4 ± 2.78	9.59 ± 2.44	76.19 ± 76.05	338.21 ± 107.05	7.48 ± 2.73	46.06 ± 42.62
	TG(56:5)		10.81	+	full scan MS	[M+NH4]+	2.89916	TG d5 (17:0/17:1/17:0)	27.34 ± 13.75	6.26 ± 3.34	5.38 ± 2.61	9.56 ± 5.47	122.69 ± 125.7	275.74 ± 74.59	4.1 ± 1.49	69.45 ± 47.46
	TG(57:1)		12.14	+	full scan MS	[M+NH4]+	2.1467	TG d5 (17:0/17:1/17:0)	125.32 ± 24.19	35.52 ± 19.3	15.42 ± 4.67	25.13 ± 13.09	29.35 ± 9.62	30.35 ± 11.11	52.4 ± 37.86	315.19 ± 187.59
	TG(57:2)		12	+	full scan MS	[M+NH4]+	3.89383	TG d5 (17:0/17:1/17:0)	177.4 ± 96.43	18.9 ± 13.69	7.28 ± 3.14	12.15 ± 5.1	20.66 ± 8.71	29.94 ± 11.22	36.65 ± 27.01	194.09 ± 112.52
	TG(58:0)		12.29	+	full scan MS	[M+NH4]+	-3.48525	TG d5 (17:0/17:1/17:0)	23.12 ± 7.91	86.72 ± 58.28	89.94 ± 102.15	44.42 ± 41.67	19.78 ± 9.71	24 ± 4.02	43.01 ± 29.63	246.32 ± 79.07
	TG(58:1)	TG(18:1_20:0_20:0)	12.19	+	full scan MS & MS/MS	[M+NH4]+	0.7145	TG d5 (17:0/17:1/17:0)	444.11 ± 109.96	6832.04 ± 3949.26	6443.71 ± 4812.37	4778.9 ± 1676.62	114.72 ± 78.38	732.83 ± 366.3	2052.48 ± 1416.9	3009.36 ± 935.06
	TG(58:2)	TG(14:0_22:0_22:2)	12.07	+	full scan MS & MS/MS	[M+NH4]+	1.91175	TG d5 (17:0/17:1/17:0)	750.51 ± 177.99	4515.1 ± 2759.81	4525.24 ± 3478.49	6986.51 ± 2366.72	150.7 ± 55.97	705.69 ± 278.51	2037.22 ± 1476.23	2823.16 ± 936.22
	TG(58:3)		11.87	+	full scan MS	[M+NH4]+	-1.89075	TG d5 (17:0/17:1/17:0)	292.21 ± 103.24	15.05 ± 5.48	24.61 ± 19.12	48.64 ± 33.6	41.23 ± 17.59	143.3 ± 83.14	34.16 ± 29.12	259.55 ± 75.73
	TG(59:2)		12.145	+	full scan MS	[M+NH4]+	0.808278	TG d5 (17:0/17:1/17:0)	364.34 ± 168.84	22.45 ± 8.11	19.63 ± 7.18	21.22 ± 8.38	194.61 ± 132.35	97.51 ± 33.82	66.01 ± 44.84	1097.31 ± 564.02
	TG(59:3)		12	+	full scan MS	[M+NH4]+	4.35502	TG d5 (17:0/17:1/17:0)	205.09 ± 86.31	7.92 ± 4.57	3.91 ± 1.85	6.14 ± 2.43	60.76 ± 32.37	42.89 ± 21.82	7.85 ± 2.61	155.97 ± 81.11
	TG(60:1)	TG(18:1_21:0_21:0)	12.28	+	full scan MS & MS/MS	[M+NH4]+	2.71155	TG d5 (17:0/17:1/17:0)	183.61 ± 49.66	2055.97 ± 1264.39	2112.86 ± 1511.08	2432.99 ± 823.98	403.36 ± 231.62	156.18 ± 66.8	1884.99 ± 1280.24	5378.55 ± 1638.39
	TG(60:2)		12.2	+	full scan MS	[M+K]+	1.28929	TG d5 (17:0/17:1/17:0)	5.86 ± 2.44	9.5 ± 3.11	12.44 ± 6.34	17.56 ± 11.26	8.55 ± 7.2	8.34 ± 2.88	12.91 ± 4.37	19.44 ± 3.55
	TG(60:4)		11.93	+	full scan MS	[M+NH4]+	0.443702	TG d5 (17:0/17:1/17:0)	131.44 ± 56.13	7.38 ± 3.77	8.59 ± 6.61	8 ± 2.97	63.44 ± 20.46	137.96 ± 63.6	7.21 ± 3.78	220.72 ± 65.59
	TG(62:1)		12.35	+	full scan MS	[M+NH4]+	4.30529	TG d5 (17:0/17:1/17:0)	19.13 ± 9.78	169.42 ± 104.89	201.12 ± 144.06	357.39 ± 120.16	56.11 ± 42.55	13.66 ± 5.19	410.66 ± 273.1	555.37 ± 163.32
	TG(62:2)	TG(18:0_22:1_22:1)	12.28	+	full scan MS & MS/MS	[M+NH4]+	3.57634	TG d5 (17:0/17:1/17:0)	48.93 ± 23.33	153.74 ± 73.44	225.14 ± 180.53	738.35 ± 210.1	210.75 ± 148.62	60.78 ± 31.41	489.53 ± 336.98	975.89 ± 306.85
	TG(62:3)		12.2	+	full scan MS	[M+NH4]+	3.14007	TG d5 (17:0/17:1/17:0)	46.3 ± 26.08	9.62 ± 4.38	8.89 ± 3.61	15.72 ± 4	376.23 ± 343.47	70.67 ± 33	18.85 ± 11.11	646.37 ± 216.8
	TG(62:4)		12.11	+	full scan MS	[M+NH4]+	6.55226	TG d5 (17:0/17:1/17:0)	41.01 ± 22.59	4.93 ± 1.1	6.42 ± 3.98	8.17 ± 2.37	484.2 ± 431.1	40.05 ± 20.67	3.67 ± 3.31	613.23 ± 255.21
