# Supplementary material for: Comparative Lipidomics of Different Yeast Species Associated to Drosophila suzukii
Source: Metabolites. 2020 Aug 28;10(9):352. doi: 10.3390/metabo10090352 (PMC7569767; doi:10.3390/metabo10090352)
Supplement: Supplementary file 1 [file metabolites-10-00352-s001.zip › metabolites-874909-supplementary/Table_S2.xlsx]

## Sheet: Sheet1
Table S2: Results of the ChemRICH analysis of H.u. 3.4 versus S.c. S288c.
Cluster name	Cluster size	p-values	FDR	Key compound	Altered metabolites	Increased	Decreased	Increased ratio	Altered Ratio
unsaturated TG	64	6.5e-13	7.8e-12	TG(48:3)	25	10	15	0.4	0.4
saturated TG	10	7.5e-09	4.5e-08	TG(46:0)	8	0	8	0	0.8
saturated LPC	4	6.2e-08	2.5e-07	LPC(18:0)	4	0	4	0	1
unsaturated DG	14	2.1e-06	6.3e-06	DG(34:4)	9	5	4	0.6	0.6
unsaturated PC	23	6.5e-06	1.6e-05	PC(34:4)	4	0	4	0	0.2
unsaturated LPC	6	0.0002	0.00039	LPC(18:1)	4	0	4	0	0.7
saturated FA	11	0.0011	0.0018	FA(28:0)	6	5	1	0.8	0.5
unsaturated FA	11	0.0068	0.01	FA(20:1)	3	0	3	0	0.3
unsaturated PE	5	0.011	0.015	PE(32:2)	3	3	0	1	0.6
unsaturated PI	4	0.042	0.05	PI(34:1)	2	0	2	0	0.5
unsaturated PS	3	0.053	0.056	PS(34:1)	2	1	1	0.5	0.7
saturated PC	3	0.056	0.056	PC(28:0)	2	0	2	0	0.7
