# Supplementary material for: Comparative Lipidomics of Different Yeast Species Associated to Drosophila suzukii
Source: Metabolites. 2020 Aug 28;10(9):352. doi: 10.3390/metabo10090352 (PMC7569767; doi:10.3390/metabo10090352)
Supplement: Supplementary file 1 [file metabolites-10-00352-s001.zip › metabolites-874909-supplementary/Table_S3.xlsx]

## Sheet: Foglio1
Table S3: List of the internal standards used. Peak heights found in quality control pooled samples (QCs) and relative standard deviation (RSD%) are reported for each internal standard. Two-dimensional score plots of all samples, including QCs, generated with all the annotated compounds using the first two principal components of the PCA is reported for the raw dataset and after class-based inter…
Compound	ESI mode	InChl Key	Species	m/z	RT	Δ ppm	Δ RT	QC_1	QC_2	QC_3	QC_4	QC_5	QC_6	QC_7	RSD %
CE (22:1)	+	SQHUGNAFKZZXOT-JWTURFAQSA-N	[M+NH4]+	724.698	11.94	2.06983	0.04	175038	104228	160702	157901	146164	169792	159964	15.3434
Ceramide (d18:1/17:0)	+	ICWGMOFDULMCFL-QKSCFGQVSA-N	[M+H-H2O]+	534.524	6.23	0	-0.17	19569	8902	17014	17357	17143	19379	16287	21.6676
Ceramide (d18:1/17:0)	-	ICWGMOFDULMCFL-QKSCFGQVSA-N	[M+Hac-H]-	610.542	6.19	0	-0.21	7990	5289	7850	7041	8124	8300	7879	14.0281
Cholesterol d7	+	HVYWMOMLDIMFJA-IFAPJKRJSA-N	[M+H-H2O]+	376.395	5.06	-0.265678	0.2905	18945	5890	16010	16984	16018	17695	17226	28.1432
CUDA	+	HPTJABJPZMULFH-UHFFFAOYSA-N	[M+H]+	341.28	0.74	-0.293015	0.0051	70562	73236	69442	73420	69786	66386	68096	3.65407
CUDA	-	HPTJABJPZMULFH-UHFFFAOYSA-N	[M-H]-	339.265	0.57	-0.294755	0	11526	11274	10898	12008	11650	10801	12208	4.61175
DG (12:0/12:0/0:0)	+	OQQOAWVKVDAJOI-VWLOTQADSA-N	[M+NH4]+	474.416	4.51	1.68629	0.11	138829	46746	130081	136750	135522	131140	140572	27.4857
DG (18:1/2:0/0:0)	+	PWTCCMJTPHCGMS-YRBAHSOBSA-N	[M+NH4]+	416.338	3.35	2.88228	0.011	367829	176728	357736	319148	390364	443798	458968	26.178
FA (16:0)-d3	-	IPCSVZSSVZVIGE-FIBGUPNXSA-N	[M-H]-	258.252	2.44	1.9361	0.112	70517	30849	67394	44888	85025	119278	140823	48.9606
LPC (17:0)	+	SRRQPVVYXBTRQK-XMMPIXPASA-N	[M+H]+	510.356	1.86	0.587826	0.06	84850	34210	67774	69518	67436	43162	71892	28.1088
LPC (17:0)	-	SRRQPVVYXBTRQK-XMMPIXPASA-N	[M+HAc-H]-	568.362	1.81	-0.175944	0.01	3528	1915	2760	2636	2796	1746	3091	23.744
LPE (17:1)	+	LNJNONCNASQZOB-HEDKFQSOSA-N	[M-H]+	466.292	1.34	-0.85783	0.04	1988	984	1723	2366	2391	1544	1332	29.7832
LPE (17:1)	-	LNJNONCNASQZOB-HEDKFQSOSA-N	[M-H]-	464.278	1.32	-0.215388	0.02	1590	734	1150	1772	2282	798	1336	39.9263
MG (17:0/0:0/0:0)	+	SVUQHVRAGMNPLW-UHFFFAOYSA-N	[M+H]+	345.3	3.19	1.15841	0.08	438207	235092	392495	376314	371331	440105	418924	18.4398
MG (17:0/0:0/0:0)	-	SVUQHVRAGMNPLW-UHFFFAOYSA-N	[M+Hac-H]-	403.307	3.17	-0.24795	0.07	4107	2544	3517	3217	3670	3766	3776	14.405
PC (12:0/13:0)	+	FCTBVSCBBWKZML-WJOKGBTCSA-N	[M+H]+	636.46	3.73	-0.314238	0.23	7044	2898	5192	5374	5896	4720	5629	24.1053
PC (12:0/13:0)	-	FCTBVSCBBWKZML-WJOKGBTCSA-N	[M+Hac-H]	694.467	3.71	0.287991	0.21	399	264	422	408	374	314	412	16.0239
PE (17:0/17:0)	+	YSFFAUPDXKTJMR-DIPNUNPCSA-N	[M+H]+	720.554	6.53	-0.277564	0.63	11024	6022	11146	9428	12362	26134	16943	49.196
PE (17:0/17:0)	-	YSFFAUPDXKTJMR-DIPNUNPCSA-N	[M-H]-	718.539	6.47	-0.835028	0.57	2912	2442	3213	3115	3656	4234	3617	17.5454
PG (17:0/17:0)	-	ZBVHXVKEMAIWQQ-QPPIDDCLSA-N	[M-H]-	749.534	5.28	-0.133416	-0.12	18054	13860	16562	16027	15676	13796	15634	9.54216
SM (d18:1/17:0)	+	YMQZQHIESOAPQH-JXGHDCMNSA-N	[M+H]+	717.591	5.31	0.139355	-0.09	15648	7315	12512	12184	12769	15600	14473	22.145
Sphingosine (d17:1)	+	RBEJCQPPFCKTRZ-LHMZYYNSSA-N	[M+H]+	286.274	1.04	-1.04795	0	6124	2780	3877	5748	5988	5680	3959	27.0245
TG d5 (17:0/17:1/17:0)	+	OWYYELCHNALRQZ-ADIIQMQPSA-N	[M+NH4]+	869.834	11.28	1.14965	-0.004	11207	5417	9518	8540	9195	10809	9476	20.6678
